# Supplementary material for: First Human Biomonitoring Evidence of Strobilurin Fungicide Exposure in South China: Impact on Oxidative Stress and Liver Damage
Source: Toxics. 2025 Oct 23;13(11):908. doi: 10.3390/toxics13110908 (PMC12656519; doi:10.3390/toxics13110908)
Supplement: Supplementary file 1 [file toxics-13-00908-s001.zip]

Archive with 1 entries (1 files):
- toxics-3903194-supplementary.pdf
